# Supplementary material for: NAT10/ac4C/JunB facilitates TNBC malignant progression and immunosuppression by driving glycolysis addiction
Source: J Exp Clin Cancer Res. 2024 Oct 4;43:278. doi: 10.1186/s13046-024-03200-x (PMC11451012; doi:10.1186/s13046-024-03200-x)
Supplement: Supplementary file 1 — Supplementary Material 1: Supplementary Data 1. Reagent information [file 13046_2024_3200_MOESM1_ESM.xlsx]

## Sheet: Sheet1
Reagent		Source	Identifier
WB/IHC Antibodies	Anti-NAT10 antibody	Cell signaling technology	66548
	Anti-JunB antibody	Cell signaling technology	3753S
	Anti-LDHA antibody	Cell signaling technology	3582
	Anti-β-actin antibody	Cell signaling technology	3700
	Anti-tublin antibody	Cell signaling technology	2148
	Anti-iNOS antibody	Proteintech	18986-1
	Anti-Arg1 antibody	Proteintech	16001-1
	Anti-CD8 antibody	Affinity	5126
	Anti-CD206 antibody	Proteintech	60143-1
	Anti-CD3 antibody	Cell signaling technology	78588
	Anti-CD4 antibody	Abcam	183685
	Anti-CD8 antibody	Cell signaling technology	98941S
Flow Cytometry Antibodies	PITC antin-human CD3	Biolegend	300305
	PerCP antin-human CD4	Biolegend	344623
	Alexa Flour 700 antin-human CD8	Biolegend	344723
	PE/Cyanine 7 antin-human IL-2	Biolegend	500325
	PE antin-human TNF-α	Biolegend	502908
	APC antin-human IFN-γ	Biolegend	502511
	APC/Cyanine 7 antin-human MHCII	Biolegend	307617
	PE/Cyanine 5 antin-human CD206	Biolegend	321108
	PE antin-human CD86	Biolegend	305405
	PerCP/Cyanine 5 antin-human CX3CR1	Biolegend	341613
	APC antin-human CTLA-4	Biolegend	369611
ELSA kit	IL-2 ELISA kit	NeoBioscience	EHC003.96
	IL-1β ELISA kit	NeoBioscience	EHC002b.96
	TNF-α ELISA kit	NeoBioscience	EHC103a.96
	IFN-γ ELISA kit	NeoBioscience	EHC102g.96
	GM-CSF ELISA kit	NeoBioscience	EHC105.96
	IL-12 ELISA kit	NeoBioscience	EHC010.96
	CCL22 ELISA kit	NeoBioscience	EHC036.96
	IL-4 ELISA kit	NeoBioscience	EHC006.96
	IL-10 ELISA kit	NeoBioscience	EHC009.96
Others	Remodelin	MedChemExpress	HY-16706A-50
	IL-2	MedChemExpress	HY-P7037
	IL-4	MedChemExpress	HY-P70445
	IL-13	MedChemExpress	HY-P7033
	IFN-γ	MedChemExpress	HY-P7025
	PMA	MedChemExpress	HY-18739
	Ionomycin	MedChemExpress	HY-13434
	LPS	MedChemExpress	HY-D1056
