# Supplementary material for: NAT10/ac4C/JunB facilitates TNBC malignant progression and immunosuppression by driving glycolysis addiction
Source: J Exp Clin Cancer Res. 2024 Oct 4;43:278. doi: 10.1186/s13046-024-03200-x (PMC11451012; doi:10.1186/s13046-024-03200-x)
Supplement: Supplementary file 2 — Supplementary Material 2: Supplementary Data 2. Information from HMUCC patients' tissues [file 13046_2024_3200_MOESM2_ESM.xlsx]

## Sheet: Sheet3
Specimen Number	Specimen library Number	Medical Record Number	Pathology Number	Molecular Subtype	Age at diagnosis	T(cm) AJCC tumor pathologic	N	M	TNM	ER	PR	HER-2	Ki-67（%）	P53
CA 1001046	HMU31001046J07RC3	448139	1026094	HER2	53	4.7*4.0	2.2*1.7	-	T2N1M0	+	-	3+	<2	+
CA 1001045	HMU31001045J07RC3	447808	1026143	HER2	47	1.5*1.7	-	-	T1N0M0	-	-	3+	8	-
CA 1001212	HMU31001212J07RC3	449622	1027224	HER2	56	3.0*2.8	3.0*2.1	-	T2N1M0	-	-	3+	40	1+
CA 1001895	HMU31001895J07RC3	452135	1103528	HER2	56	1.6*1.6	-	-	T1N0M0	-	-	2+	20	2+
CA 1002090	HMU31002090J07RC3	456011	1104887	HER2	55	3.5*4.6	0.6*1.4	-	T2N1M0	-	-	3+	30	1+
CA 1002082	HMU31002082J07RC3	456014	1104967	HER2	46	1.6*2.6	1.0*1.6	-	T2N1M0	-	-	3+	20	+
CA 1100098	HMU31100098J07RC1	462999	1112424	HER2	50	1.0*1.4	1.0*1.3	-	T1N1M0	-	-	3+	30	1+
CA 1200121	HMU31200121J07RC1	502456	1221806	HER2	45	2.5*1.6	1.0*0.6	-	T2N1M0	-	-	3+	20	3+
CA 1200125	HMU31200125J07RC1	504426	1221872	HER2	57	2.9*2.0	1.4*1.0	-	T2N1M0	-	-	3+	40	3+
CA 1200129	HMU31200129J07RC1	502424	1221890	HER2	55	2.7*2.3	右颈根部近锁骨上1.5*0.6	-	T2N3MO	-	-	3+	20	-
CA 1200150	HMU31200150J07RC1	504103	1222763	HER2	54	3.9*2.2*3.5	1.3*0.7	-	T2N1M0	-	-	3+	40	2+
CA 1200200	HMU31200200J07RC1	505869	1224273	HER2	61	1.4*2.3	0.8*1.2	-	T2N1M0	-	-	3+	20	1+
CA 1200199	HMU31200199J07RC1	505423	1224287	HER2	47	3.9*2.1	1.2*0.6	-	T2N1M0	-	-	3+	5	-
CA 1200204	HMU31200204J07RC1	505844	1224420	HER2	54	1.3*1.7	0.5*0.9	-	T1N1M0	-	-	3+	20	1+
CA 1200253	HMU31200253J07RC1	508151	1226645	HER2	43	2.1*1.3	1.3*0.6	-	T2N1M0	-	-	3+	15	2+
CA 1200296	HMU31200291J07RC1	508009	1228435	HER2	46	2.2*1.5*1.7	1.7*0.8	-	T2N1M0	-	-	3+	20	1+
CA 1200302	HMU31200302J07RC1	509980	1229021	HER2	58	3.0*1.8*2.7	1.3*0.7	-	T2N1M0	-	-	3+	10	2+
CA 130124	HMU3130124J07RC1	518626	1304492	HER2	47	1.0*1.9	-	-	T1N0M0	-	-	3+	10	-
CA 130181	HMU3130181J07RC1	519957	1305917	HER2	58	2.1*1.1	-	-	T2N0M0	-	-	3+	10	-
CA 130267	HMU3130267J07RP1	522777	1309275	HER2	58	1.5*1.4	2.6*1.4	-	T1N1M0	-	-	3+	10	-
CA 1300556	HMU31300556J07RC1	534655	1321034	HER2	62	4.1*1.9	1.9*1.0	-	T2N1M0	-	-	3+	50	-
CA 1300577	HMU31300577J07RC1	535420	1322094	HER2	60	1.8*2.8	0.6*1.0	-	T2N1M0	-	-	3+	20	2+
CA 1300578	HMU31300578J07RC1	536406	1322103	HER2	59	1.6*2.7	0.6*1.1	-	T2N1M0	-	-	3+	20	-
CA 1300648	HMU31300648J07RC1	538996	1324611	HER2	63	2.6*2.0	1.2*0.9，左锁上1.2*0.8	-	T2N3MO	-	-	3+	30	3+
CA 1300650	HMU31300650J07RC1	535663	1324768	HER2	58	2.0*2.6	0.9*1.4	-	T2N1M0	-	-	3+	30	3+
CA 1300655	HMU31300655J07RC1	539030	1324904	HER2	50	1.3*1.3	-	-	T1N0M0	-	-	3+	15	-
CA 1300760	HMU31300760J07RC1	544581	1329961	HER2	33	1.2*0.8	1.7*0.6	-	T1N1M0	-	-	3+	15	2+
CA 1300789	HMU31300789J07RC1	544410	1331476	HER2	50	2.3*1.0	-	-	T2N0M0	-	-	3+	60	-
CA 1300802	HMU31300802J07RC1	545717	1332820	HER2	59	3.6*1.6	0.8*0.6	-	T2N1M0	-	-	3+	7	-
CA 1300803	HMU31300803J07RC1	545939	1332822	HER2	50	3.2*2.6	-	-	T2N1M0	-	-	3+	30	3+
CA 1300804	HMU31300804J07RC1	545680	1333208	HER2	55	2.2*1.5	1.8*0.7	-	T2N1M0	-	-	3+	25	1+
CA 1300812	HMU31300812J07RC1	545759	1333641	HER2	49	1.4*1.5	-	-	T1N0M0	-	-	3+	30	-
CA 1400129	HMU31400107J07RC1	556095	1405667	HER2	48	2.9*1.8	0.9*0.6	-	T2N1M0	-	-	3+	30	-
CA 1400129	HMU31400129J07RC1	556453	1406585	HER2	51	2.7*3.5	1.3*0.8	-	T2N1M0	-	-	3+	40	2+
CA 1400162	HMU31400162J07RC1	557421	1408382	HER2	47	1.4*0.9	0.8*0.3	-	T1N1M0	-	-	3+	50	2+
CA 1400397	HMU31400397J07RC1	569154	1420674	HER2	47	2.8*2.9	1.2*0.5	-	T2N1M0	-	-	3+	30	-
CA 1400409	HMU31400409J07RC1	569208	1420952	HER2	50	2.9*1.7	1.9*1.1	-	T2N1M0	-	-	3+	20	2+
CA 1000218	HMU31000218J07RC3	432467	1012101	Luminal A	66	2.2*2.8	0.8*0.6	-	T2N1M0	2+	2+	-	5	-
CA 1000240	HMU31000240J07RC3	434531	1012826	Luminal A	64	2.1*2.2	1.3*0.7	-	T2N1M0	3+	3+	-	-	-
CA 1000251	HMU31000251J07RC3	434142	1012927	Luminal A	47	2.9*1.9	1.0*0.6	-	T2N1M0	2+	3+	2+	<5	-
CA 1000281	HMU31000281J07RC3	435570	1013829	Luminal A	64	2.1*2.5	1.0*1.2	-	T2N1M0	2+/3+	-	2+	8	2+
CA 1100240	HMU31100240J07RC1	463556	1114897	Luminal A	53	2.7*1.7	1.9*1.0	-	T2N1MO	+	+	-	<1	-
CA 1100158	HMU31100158J07RC1	459937	1115212	Luminal A	39	2.0*1.0	2.5*0.8	-	T2N1MO	+	+	-	5	-
CA 1200113	HMU31200113J07RC1	501896	1221498	Luminal A	45	1.5*2.1	0.8*1.5	-	T2N1MO	+	+	1+	8	-
CA 1200124	HMU31200124J07RC1	501746	1221830	Luminal A	37	2.2*2.0	1.2*0.9	-	T2N1MO	+	+	1+	6	-
CA 1200155	HMU31200155J07RC1	503600	1222890	Luminal A	45	1.2*1.8	-	-	T1N0M0	+	+	1+	5	-
CA 1200161	HMU31200161J07RC1	504518	1222911	Luminal A	56	1.9*1.7	1.1*0.6	-	T1N1M0	+	+	-	8	-
CA 1200169	HMU31200169J07RC1	503675	1223387	Luminal A	46	2.0*1.4	1.2*0.7	-	T2N1M0	+	+	1+	5	-
CA 1200186	HMU31200186J07RC1	505011	1223842	Luminal A	46	2.3*1.0	-	-	T2N0M0	+	+	1+	5	-
CA 1200259	HMU31200259J07RC1	507497	1226813	Luminal A	54	2.3*1.5	1.8*0.8	-	T2N1M0	+	+	-	10	-
CA 1200270	HMU31200270J07RC1	507591	1227317	Luminal A	41	1.6*2.1*1.7	1.0*0.5	-	T2N1M0	+	+	-	5	-
CA 1200296	HMU31200296J07RC1	509019	1228588	Luminal A	46	3.0*2.1*2.4	1.6*0.9	-	T2N1M0	+	+	1+	10	-
CA 1200357	HMU31200357J07RC1	511762	1231366	Luminal A	60	1.6*1.3	1.7*0.9	-	T1N1M0	+	+	1+	5	-
CA 1300229	HMU3130229J07RC1	520084	1307793	Luminal A	64	2.0*1.6	1.1*0.6	-	T2N1M0	+	+	1+	5	-
CA 1400004	HMU31400004J07RC1	530176	1400170	Luminal A	55	1.0*1.3	1.1*0.5	-	T1N1M0	+	+	-	10	-
CA 1000253	HMU31000253J07RC3	434566	1013035	Luminal B	42	1.2*2.2	1.4*2.0	-	T2N1M0	+	+	-	20	-
CA 1000266	HMU31000266J07RC3	434458	1013279	Luminal B	39	2.2*4.6	0.8*1.2	-	T2N1M0	+	+	+	20	-
CA 1000905	HMU31000905J07RC3	447201	1025475	Luminal B	33	1.4*1.8	-	-	T1N0M0	+	+	-	8	-
CA 1001070	HMU31001070J07RC3	448402	1026118	Luminal B	40	1.8*2.4	-	-	T2N0M0	+	-	-	10	-
CA 1001176	HMU31001176J07RC3	448318	1027058	Luminal B	37	1.2*1.2	-	-	T1N0M0	+	+	-	40	-
CA 1001406	HMU31001406J07RC3	449972	1100998	Luminal B	32	3.2*3.0	1.7*1.6	-	T2N1M0	+	+	1+	20	-
CA 130276	HMU3130276J07RP1	522396	1309684	Luminal B	57	3.0*3.1	2.3*2.2	-	T2N1MO	+	+	1+	15	-
CA 130277	HMU3130277J07RP1	522982	1309689	Luminal B	62	1.9*1.1	-	-	T1N0M0	+	-	2+	8	1+
CA 130285	HMU3130285J07RC1	523947	1310062	Luminal B	45	3.3*.3.3	2.5*1.7	-	T2N1MO	+	+	-	20	-
CA 1300463	HMU31300463J07RC1	530190	1317297	Luminal B	56	1.6*1.5	-	-	T1N0M0	+	-	1+	8	-
CA 1300469	HMU31300469J07RC1	531337	1317374	Luminal B	55	1.5*1.7	0.7*0.9	-	T1N1M0	+	+	1+	40	1+
CA 1300778	HMU31300778J07RC1	544475	1330963	Luminal B	52	1.7*0.8	-	-	T1N0M0	+	+	2+	＜1	-
CA 1100038	HMU31100038J07RC1	460971	1111087	Luminal B	55	1.9*2.0	-	-	T2N0M0	+	+	2-3+	15	-
CA 1100128	HMU31100128J07RC1	463006	1112248	Luminal B	48	1.3*1.5	0.5*0.9	-	T1N1M0	+	+	3+	30	2+
CA 1100123	HMU31100123J07RC1	462482	1112341	Luminal B	42	1.8*2.4	1.4*0.8	-	T2N1M0	+	+	3+	30	-
CA 1200111	HMU31200111J07RC1	501704	1221346	Luminal B	66	2.5*1.9*2.6	-	-	T2N0M0	+	+	3+	10	-
CA 1200118	HMU31200118J07RC1	502670	1221524	Luminal B	44	2.1*1.0	0.8*0.3	-	T2N1M0	-	+	3+	15	-
CA 1200158	HMU31200158J07RC1	503541	1222885	Luminal B	53	2.4*1.9*2.8	1.2*0.6	-	T2N1M0	+	+	3+	20	2+
CA 1200162	HMU31200162J07RC1	503598	1222916	Luminal B	56	1.9*1.7	1.4*1.2	-	T1N1M0	+	+	3+	25	-
CA 1200176	HMU31200176J07RC1	505107	1223546	Luminal B	53	2.3*2.6	0.8*1.3	-	T2N1M0	+	-	3+	10	1+
CA 1200175	HMU31200175J07RC1	505565	1223558	Luminal B	39	1.9*1.4	1.0*0.7	-	T1N1M0	+	+	3+	20	-
CA 1200206	HMU31200206J07RC1	505642	1224525	Luminal B	36	3.5*2.3	1.5*1.1	-	T2N1M0	+	+	3+	30	2+
CA 1200287	HMU31200287J07RC1	507700	1228142	Luminal B	39	4.8*3.1	1.3*0.7	-	T2N1M0	+	+	3+	<8	-
CA 1200341	HMU31200341J07RC1	509842	1231086	Luminal B	42	2.8*1.7	2.3*0.8	-	T2N1M0	-	+	3+	20	-
CA 130182	HMU3130182J07RC1	520470	1305912	Luminal B	44	1.4*1.7	0.8*1.3	-	T1N1M0	+	-	3+	8	-
CA 130195	HMU3130195J07RC1	520811	1306629	Luminal B	21	1.2*2.7	-	-	T2N0MO	+	+	3+	15	-
CA 130221	HMU3130221J07RC1	521457	1307524	Luminal B	44	2.4*2.1	1.4*1.0	-	T2N1M0	+	+	3+	10	-
CA 1300302	HMU31300302J07RC1	523758	1310975	Luminal B	50	2.0*1.5	-	-	T2N0M0	+	+	3+	10	-
CA 1300351	HMU31300351J07RC1	526428	1312982	Luminal B	49	1.6*2.2	0.7*1.2	-	T2N1M0	+	+	3+	40	-
CA 1300367	HMU31300367J07RC1	526777	1313959	Luminal B	50	1.8*1.3	1.2*0.6	-	T1N1M0	+	+	3+	20	+
CA 1300380	HMU31300380J07RC1	528750	1314381	Luminal B	57	2.0*1.1	1.0*0.6	-	T2N1M0	+	+	3+	20	-
CA 1300398	HMU31300398J07RC1	529089	1315127	Luminal B	36	1.2*0.8*2.1	1.0*0.5	-	T2N1M0	+	+	3+	10	1+
CA 1300459	HMU31300459J07RC1	529441	1317173	Luminal B	44	2.7*2.2	1.3*0.6	-	T2N1M0	+	-	3+	30	3+
CA 1300466	HMU31300466J07RC1	530237	1317357	Luminal B	55	1.6*1.4	1.2*0.8	-	T1N1M0	+	-	3+	10	-
CA 1300513	HMU31300513J07RC1	529676	1319091	Luminal B	51	2.1*3.4	0.9*1.5	-	T2N1M0	+	+	3+	50	-
CA 1300583	HMU31300583J07RC1	536253	1322154	Luminal B	49	1.9*2.9	0.9*1.4	-	T2N1M0	+	-	2+	10	-
CA 1300669	HMU31300669J07RC1	539131	1325379	Luminal B	37	2.0*1.2	-	-	T2N0M0	+	+	2+	20	-
CA 1300742	HMU31300742J07RC1	541627	1328681	Luminal B	35	1.7*1.2	1.0*0.5	-	T1N1M0	+	+	3+	10	-
CA 1300835	HMU31300835J07RC1	547838	1335108	Luminal B	49	1.0*1.2	-	-	T1N0M0	+	+	3+	25	-
CA 1400239	HMU31400239J07RC1	561398	1412732	Luminal B	50	1.1*1.0	1.6*0.7	-	T1N1M0	+	+	3+	10	1+
CA 1400249	HMU31400249J07RC1	562325	1413183	Luminal B	47	1.8*1.4	1.0*0.5	-	T1N1M0	+	+	3+	25	+
CA 1000237	HMU31000237J07RC3	429489	1012890	TNBC	59	2.5*1.2	0.7*0.9	-	T2N1M0	-	-	-	40	-
CA 1001358	HMU31001358J07RC3	450175	1100287	TNBC	53	1.6*2.5	-	-	T2N0M0	-	-	-	60	3+
CA 1002204	HMU31002204J07RC3	456695	1106031	TNBC	47	2.6*2.4	1.0*0.6	-	T2N1M0	-	-	-	40	-
CA 1100059	HMU31100059J07RC1	460487	1110595	TNBC	68	1.6*1.2	-	-	T1N0M0	-	-	-	40	-
CA 1100073	HMU31100073J07RC1	462048	1111264	TNBC	56	1.3*1.5	0.6*1.1	-	T1N1M0	-	-	-	40	1+
CA 1100045	HMU31100045J07RC1	462221	1111801	TNBC	49	2.5*2.6	0.5*0.5	-	T2N1MO	-	-	-	40	2+
CA 1100354	HMU31100354J07RC1	472088	1120256	TNBC	61	2.1*2.3	-	-	T2N0M0	-	-	-	20	-
CA 1100402	HMU31100402J07RC1	475496	1123322	TNBC	31	1.8*1.1	-	-	T1N0M0	-	-	-	80	3+
CA 1200149	HMU31200149J07RC1	504121	1222712	TNBC	55	1.8*1.7	-	-	T1N0M0	-	-	2+	25	-
CA 1200183	HMU31200183J07RC1	503692	1223843	TNBC	54	2.2*2.7	-	-	T2N0M0	-	-	-	10	-
CA 1200185	HMU31200185J07RC1	503700	1223850	TNBC	44	1.1*1.6	0.6*1.1	-	T1N1M0	-	-	1+	60	-
CA 1200211	HMU31200211J07RC1	505795	1224951	TNBC	43	3.0*2.6	-	-	T2N0M0	-	-	-	30	-
CA 1200364	HMU31200364J07RC1	512622	1231594	TNBC	49	2.9*1.6	-	-	T2N0M0	-	-	-	10	-
CA 1200410	HMU31200410J07RC1	490960	1232875	TNBC	47	1.7*1.3	1.0*0.7	-	T1N1M0	-	-	-	30	1+
CA 130106	HMU3130106J07RC1	518700	1303942	TNBC	53	1.7*1.2	1.7*0.9	-	T1N1M0	-	-	1+	40	-
CA 130146	HMU3130146J07RC1	517239	1305033	TNBC	51	2.5*2.3	1.4*0.6	-	T2N1MO	-	-	-	30	-
CA 130172	HMU3130172J07RC1	519940	1305857	TNBC	50	2.7*1.4	1.8*1.3	-	T2N1MO	-	-	1+	7	-
CA 130247	HMU3130247J07RC1	520320	1308315	TNBC	56	2.7*2.0	2.1*1.5	-	T2N1MO	-	-	2+	30	1+
CA 1300347	HMU31300347J07RC1	526979	1312896	TNBC	51	2.9*2.1	1.2*0.7	-	T2N1MO	-	-	-	40	3+
CA 1300418	HMU31300418J07RC1	528714	1315884	TNBC	63	1.9*1.6	1.6*0.8	-	T1N1M0	-	-	1+	5	-
CA 1300426	HMU31300426J07RC1	528991	1316236	TNBC	40	3.4*2.4	3.2*2.2	-	T2N1MO	-	-	1+	70	3+
CA 1300479	HMU31300479J07RC1	532423	1317784	TNBC	51	1.4*1.7	0.6*1.0	-	T1N1M0	-	-	-	20	-
CA 1300489	HMU31300489J07RC1	532253	1318108	TNBC	64	2.0*2.7	0.6*1.1	-	T2N1MO	-	-	-	40	-
CA 1300497	HMU31300497J07RC1	532441	1318160	TNBC	47	1.5*2.0	1.0*2.0	-	T2N1MO	-	-	-	25	-
CA 1300498	HMU31300498J07RC1	532443	1318194	TNBC	59	1.1*1.2	0.6*1.0	-	T1N1M0	-	-	-	20	-
CA 1300499	HMU31300499J07RC1	532147	1318337	TNBC	48	1.6*2.3	0.6*1.1	-	T2N1MO	-	-	-	10	3+
CA 1300516	HMU31300516J07RC1	531540	1319366	TNBC	72	2.5*3.3	1.0*1.4	-	T2N1MO	-	-	1+	20	-
CA 1300529	HMU31300529J07RC1	533786	1319895	TNBC	52	0.8*1.0	0.5*1.1	-	T1N1M0	-	-	1+	5	-
CA 1300574	HMU31300574J07RC1	536164	1321998	TNBC	59	2.0*2.6	0.9*1.7	-	T2N1MO	-	-	1+	20	-
CA 1300579	HMU31300579J07RC1	535394	1322153	TNBC	60	1.5*0.9	0.5*0.9	-	T1N1M0	-	-	-	20	2+
CA 1300629	HMU31300629J07RC1	535642	1323700	TNBC	74	1.7*1.5	1.0*0.8	-	T1N1M0	-	-	-	50	3+
CA 1300728	HMU31300728J07RC1	541269	1328191	TNBC	34	7.8*1.9	-	-	T3N0M0	-	-	-	90	3+
CA 1400054	HMU31400054J07RC1	552281	1403387	TNBC	43	1.9*1.1	-	-	T1N0M0	-	-	1+	10	1+
CA 1400088	HMU31400088J07RC1	555153	1405398	TNBC	47	2.0*2.6	1.6*2.1	-	T2N1MO	-	-	2+	70	-
CA 1400092	HMU31400092J07RC1	556144	1405538	TNBC	47	3.7*2.6*4.3	1.0*1.2	-	T2N1MO	-	-	-	80	2+
CA 1400133	HMU31400133J07RC1	556920	1406917	TNBC	53	1.1*1.3	3.8*2.2	-	T1N1M0	-	-	1+	30	2+
CA 1400253	HMU31400253J07RC1	562192	1413331	TNBC	54	3.0*1.3	1.5*0.4	-	T2N1MO	-	-	1+	60	-
CA 1400380	HMU31400380J07RC1	568810	1419416	TNBC	47	1.2*1.3	1.9*1.4	-	T1N1M0	-	-	-	>60	-
