# Supplementary material for: NAT10/ac4C/JunB facilitates TNBC malignant progression and immunosuppression by driving glycolysis addiction
Source: J Exp Clin Cancer Res. 2024 Oct 4;43:278. doi: 10.1186/s13046-024-03200-x (PMC11451012; doi:10.1186/s13046-024-03200-x)
Supplement: Supplementary file 3 — Supplementary Material 3: Supplementary Data 3. Information from TCGA patients' tissues [file 13046_2024_3200_MOESM3_ESM.xls]

## Sheet: 01
sample	NAT10	PAM50Call_RNAseq
TCGA-E9-A2JS-01	13.37	LumB
TCGA-GI-A2C8-01	13.29	LumA
TCGA-BH-A1EN-01	13.04	Her2
TCGA-A2-A04U-01	12.71	Basal
TCGA-AR-A1AI-01	12.6	Basal
TCGA-A2-A0D2-01	12.59	Basal
TCGA-A8-A07R-01	12.59	Basal
TCGA-AC-A2BK-01	12.44	Basal
TCGA-B6-A0X1-01	12.31	Basal
TCGA-E2-A1II-01	12.27	Basal
TCGA-A2-A0T0-01	12.21	Basal
TCGA-E9-A22G-01	12.17	Basal
TCGA-A1-A0SO-01	12.16	Basal
TCGA-D8-A1Y3-01	12.14	LumB
TCGA-A8-A06Y-01	12.13	LumA
TCGA-A2-A0CW-01	12.11	LumB
TCGA-B6-A0I2-01	12.08	Basal
TCGA-E2-A15R-01	12.06	LumA
TCGA-EW-A1P8-01	12.05	Basal
TCGA-E9-A1N5-01	12.03	LumA
TCGA-E9-A295-01	12	LumA
TCGA-AN-A0AT-01	11.94	Basal
TCGA-AO-A124-01	11.92	Basal
TCGA-C8-A132-01	11.9	LumA
TCGA-AR-A0TU-01	11.89	Basal
TCGA-A2-A0ST-01	11.84	Basal
TCGA-A2-A0T3-01	11.83	LumB
TCGA-AR-A256-01	11.81	Basal
TCGA-A8-A06X-01	11.81	LumB
TCGA-A8-A07C-01	11.81	Basal
TCGA-C8-A27A-01	11.81	LumB
TCGA-AN-A0FJ-01	11.76	Basal
TCGA-E9-A1RE-01	11.75	LumB
TCGA-A2-A0CT-01	11.74	LumA
TCGA-AN-A0XU-01	11.74	Basal
TCGA-A7-A0CJ-01	11.73	LumB
TCGA-D8-A1Y0-01	11.72	LumA
TCGA-BH-A0BP-01	11.71	LumA
TCGA-A7-A26G-01	11.71	Basal
TCGA-B6-A0IG-01	11.71	LumA
TCGA-A8-A06N-01	11.7	LumB
TCGA-E9-A1N8-01	11.67	Basal
TCGA-BH-A209-01	11.65	LumB
TCGA-C8-A12U-01	11.62	LumB
TCGA-E2-A15S-01	11.62	LumB
TCGA-AR-A1AY-01	11.6	Basal
TCGA-AO-A129-01	11.6	Basal
TCGA-A8-A07O-01	11.59	Basal
TCGA-BH-A0BT-01	11.59	LumA
TCGA-AO-A1KS-01	11.59	LumB
TCGA-BH-A0AU-01	11.58	LumB
TCGA-AN-A0FY-01	11.58	LumB
TCGA-AN-A0AJ-01	11.58	LumB
TCGA-AQ-A04J-01	11.57	Basal
TCGA-AR-A1AH-01	11.56	Basal
TCGA-B6-A0WX-01	11.54	Basal
TCGA-B6-A0RE-01	11.54	Basal
TCGA-AO-A1KT-01	11.54	LumB
TCGA-E9-A247-01	11.54	LumA
TCGA-HN-A2NL-01	11.53	Basal
TCGA-GM-A2DL-01	11.53	LumA
TCGA-C8-A27B-01	11.52	Basal
TCGA-BH-A1F6-01	11.51	Basal
TCGA-D8-A1XL-01	11.5	LumB
TCGA-C8-A12V-01	11.49	Basal
TCGA-E2-A14N-01	11.48	Basal
TCGA-B6-A0IQ-01	11.46	Basal
TCGA-AN-A0XT-01	11.46	LumA
TCGA-D8-A1JM-01	11.46	Basal
TCGA-AR-A24S-01	11.45	LumB
TCGA-D8-A143-01	11.42	Basal
TCGA-A7-A0DC-01	11.42	LumA
TCGA-AR-A0U3-01	11.41	LumA
TCGA-AR-A0TW-01	11.39	LumA
TCGA-EW-A1OV-01	11.39	Her2
TCGA-BH-A18V-01	11.39	Basal
TCGA-E2-A14O-01	11.38	LumB
TCGA-AN-A0FZ-01	11.38	LumA
TCGA-D8-A1XF-01	11.37	LumB
TCGA-A8-A07P-01	11.36	LumA
TCGA-BH-A0HB-01	11.36	LumA
TCGA-AR-A1AR-01	11.35	Basal
TCGA-AR-A1AQ-01	11.34	Basal
TCGA-D8-A142-01	11.34	Basal
TCGA-B6-A0IB-01	11.34	LumB
TCGA-A2-A0T5-01	11.33	LumA
TCGA-A7-A26F-01	11.33	Basal
TCGA-AO-A0JD-01	11.32	LumB
TCGA-A2-A0T2-01	11.32	Basal
TCGA-BH-A1FL-01	11.32	LumA
TCGA-D8-A1X9-01	11.32	LumA
TCGA-D8-A1X5-01	11.31	LumB
TCGA-AR-A24X-01	11.31	LumA
TCGA-BH-A0HU-01	11.3	LumB
TCGA-EW-A1OY-01	11.3	LumB
TCGA-AQ-A1H2-01	11.3	LumA
TCGA-AR-A0TY-01	11.29	LumB
TCGA-BH-A18F-01	11.29	LumA
TCGA-D8-A27F-01	11.29	Basal
TCGA-EW-A1PB-01	11.29	Basal
TCGA-BH-A0AY-01	11.28	LumA
TCGA-BH-A1FD-01	11.27	LumB
TCGA-A8-A09A-01	11.27	LumA
TCGA-AO-A03O-01	11.26	LumB
TCGA-BH-A0C0-01	11.26	LumB
TCGA-C8-A26Z-01	11.26	LumA
TCGA-BH-A0C1-01	11.25	LumA
TCGA-AR-A24R-01	11.25	LumB
TCGA-C8-A26W-01	11.25	LumB
TCGA-A2-A04P-01	11.25	Basal
TCGA-A8-A07U-01	11.24	Basal
TCGA-AR-A0U2-01	11.23	LumB
TCGA-E9-A243-01	11.23	Basal
TCGA-C8-A134-01	11.23	Basal
TCGA-B6-A0X0-01	11.23	LumA
TCGA-BH-A0BG-01	11.22	Basal
TCGA-D8-A147-01	11.22	Basal
TCGA-A2-A25F-01	11.22	Basal
TCGA-E9-A1RB-01	11.21	LumB
TCGA-AN-A046-01	11.21	LumA
TCGA-A7-A26J-01	11.21	LumA
TCGA-A2-A0CM-01	11.2	Basal
TCGA-AO-A0J3-01	11.2	LumB
TCGA-B6-A0RT-01	11.2	Basal
TCGA-A8-A075-01	11.19	LumB
TCGA-A8-A09N-01	11.19	LumB
TCGA-A8-A08I-01	11.19	LumB
TCGA-A2-A0D0-01	11.19	Basal
TCGA-E2-A15P-01	11.19	LumA
TCGA-AR-A250-01	11.19	LumB
TCGA-BH-A0E0-01	11.18	Basal
TCGA-BH-A0B8-01	11.18	LumA
TCGA-AR-A1AJ-01	11.17	Basal
TCGA-BH-A1FM-01	11.17	LumB
TCGA-A8-A079-01	11.16	LumB
TCGA-A8-A09M-01	11.16	LumB
TCGA-A2-A0YE-01	11.16	Basal
TCGA-C8-A1HJ-01	11.16	Basal
TCGA-BH-A204-01	11.16	LumB
TCGA-BH-A1F8-01	11.15	LumB
TCGA-B6-A0I1-01	11.14	Basal
TCGA-B6-A0IJ-01	11.14	Basal
TCGA-E2-A14V-01	11.13	Her2
TCGA-D8-A140-01	11.13	LumA
TCGA-AO-A0J4-01	11.13	Basal
TCGA-BH-A0B4-01	11.13	LumA
TCGA-BH-A18T-01	11.13	Basal
TCGA-BH-A0HW-01	11.12	LumB
TCGA-AO-A0J6-01	11.12	Basal
TCGA-A8-A07L-01	11.11	LumB
TCGA-D8-A27V-01	11.11	LumA
TCGA-A8-A09X-01	11.11	Her2
TCGA-B6-A0RL-01	11.1	LumB
TCGA-EW-A1J6-01	11.09	LumB
TCGA-A8-A081-01	11.08	LumB
TCGA-A2-A1FX-01	11.08	LumB
TCGA-A8-A092-01	11.07	LumB
TCGA-BH-A0B2-01	11.07	LumA
TCGA-A2-A0EQ-01	11.06	Her2
TCGA-AO-A03L-01	11.06	LumA
TCGA-E2-A15A-01	11.06	LumB
TCGA-BH-A0E6-01	11.06	Basal
TCGA-EW-A1PH-01	11.05	Basal
TCGA-A2-A1FW-01	11.05	LumB
TCGA-A2-A0D3-01	11.04	LumA
TCGA-B6-A1KN-01	11.03	LumB
TCGA-AR-A24K-01	11.03	LumB
TCGA-D8-A1XZ-01	11.03	LumB
TCGA-A8-A09W-01	11.03	LumB
TCGA-E2-A15O-01	11.02	LumA
TCGA-C8-A12K-01	11.02	Basal
TCGA-E2-A15H-01	11.02	LumA
TCGA-A2-A1G1-01	11.02	Basal
TCGA-E2-A14W-01	11.01	LumB
TCGA-A2-A0YH-01	11.01	LumB
TCGA-A8-A07F-01	11.01	LumA
TCGA-EW-A1OW-01	11.01	Basal
TCGA-AN-A0XL-01	11	LumA
TCGA-B6-A0I6-01	10.99	Basal
TCGA-AR-A254-01	10.99	Her2
TCGA-AN-A04C-01	10.99	Her2
TCGA-A8-A08P-01	10.98	LumB
TCGA-E9-A22D-01	10.98	LumB
TCGA-B6-A0IH-01	10.98	LumA
TCGA-A8-A08T-01	10.98	LumA
TCGA-A2-A25D-01	10.98	LumA
TCGA-D8-A27R-01	10.97	LumB
TCGA-A2-A0D4-01	10.96	LumB
TCGA-A2-A04Q-01	10.96	Basal
TCGA-E2-A1AZ-01	10.96	Basal
TCGA-E2-A106-01	10.96	LumA
TCGA-AR-A251-01	10.96	Basal
TCGA-E2-A1LG-01	10.96	Basal
TCGA-A8-A082-01	10.95	LumB
TCGA-A2-A0ER-01	10.95	LumA
TCGA-BH-A0WA-01	10.95	Basal
TCGA-BH-A0GY-01	10.95	LumA
TCGA-A7-A3J0-01	10.95	LumA
TCGA-BH-A0BF-01	10.94	LumB
TCGA-AO-A1KQ-01	10.94	LumB
TCGA-E9-A1R2-01	10.94	LumA
TCGA-C8-A12Z-01	10.93	Her2
TCGA-BH-A0RX-01	10.93	Basal
TCGA-A8-A093-01	10.93	LumA
TCGA-A2-A259-01	10.93	LumA
TCGA-C8-A137-01	10.92	Her2
TCGA-BH-A0H0-01	10.92	LumB
TCGA-AN-A0AM-01	10.92	LumB
TCGA-AN-A0FD-01	10.92	LumA
TCGA-A1-A0SP-01	10.92	Basal
TCGA-D8-A1XK-01	10.92	Basal
TCGA-E2-A1LA-01	10.92	LumA
TCGA-A2-A0SV-01	10.92	LumB
TCGA-AO-A0J2-01	10.91	Her2
TCGA-AR-A0TQ-01	10.91	LumB
TCGA-E9-A249-01	10.91	LumB
TCGA-AO-A126-01	10.9	LumA
TCGA-B6-A0RG-01	10.9	LumA
TCGA-A2-A0ET-01	10.9	LumA
TCGA-AC-A3OD-01	10.9	LumA
TCGA-D8-A27K-01	10.9	LumA
TCGA-A2-A1G4-01	10.89	LumB
TCGA-AR-A2LO-01	10.89	LumA
TCGA-BH-A18L-01	10.89	LumB
TCGA-A8-A08O-01	10.89	LumA
TCGA-A2-A3KD-01	10.89	LumA
TCGA-AN-A03Y-01	10.88	LumB
TCGA-AN-A0AK-01	10.88	LumB
TCGA-AN-A0FW-01	10.88	LumA
TCGA-AR-A2LR-01	10.88	Basal
TCGA-A7-A26I-01	10.88	Basal
TCGA-D8-A1XA-01	10.88	LumA
TCGA-EW-A1PA-01	10.88	LumA
TCGA-A8-A085-01	10.87	LumB
TCGA-BH-A28Q-01	10.87	LumA
TCGA-AR-A0TZ-01	10.86	LumA
TCGA-A8-A06U-01	10.86	LumA
TCGA-E2-A155-01	10.86	LumB
TCGA-AR-A0U4-01	10.85	Basal
TCGA-E2-A15J-01	10.85	LumA
TCGA-A8-A06T-01	10.85	LumA
TCGA-GI-A2C9-01	10.85	Basal
TCGA-AC-A23C-01	10.85	LumA
TCGA-E9-A1R6-01	10.85	LumA
TCGA-A8-A09Q-01	10.85	LumB
TCGA-AO-A0J8-01	10.84	LumA
TCGA-EW-A1P0-01	10.83	LumB
TCGA-B6-A0RN-01	10.83	LumA
TCGA-BH-A0DG-01	10.83	LumA
TCGA-BH-A0H7-01	10.83	LumA
TCGA-A2-A0SU-01	10.83	LumA
TCGA-AR-A255-01	10.83	LumA
TCGA-AR-A1AX-01	10.82	LumA
TCGA-A2-A0T7-01	10.82	LumA
TCGA-D8-A1JL-01	10.82	Basal
TCGA-GM-A2DF-01	10.82	Basal
TCGA-A8-A08S-01	10.82	LumB
TCGA-E9-A1N3-01	10.82	LumA
TCGA-AR-A0TR-01	10.82	LumA
TCGA-BH-A18R-01	10.81	Her2
TCGA-A8-A090-01	10.81	LumA
TCGA-BH-A0GZ-01	10.81	LumA
TCGA-BH-A1FE-01	10.81	LumA
TCGA-A8-A09C-01	10.81	LumB
TCGA-A2-A0EO-01	10.81	LumA
TCGA-E9-A226-01	10.8	LumB
TCGA-C8-A130-01	10.8	LumB
TCGA-C8-A1HM-01	10.8	LumB
TCGA-A1-A0SM-01	10.8	LumA
TCGA-BH-A0HK-01	10.8	LumA
TCGA-A7-A0CD-01	10.8	LumA
TCGA-EW-A1J1-01	10.8	LumA
TCGA-D8-A1Y1-01	10.8	LumB
TCGA-BH-A18S-01	10.79	LumA
TCGA-BH-A0BZ-01	10.79	LumB
TCGA-D8-A141-01	10.79	LumA
TCGA-AO-A03V-01	10.79	LumA
TCGA-C8-A12O-01	10.79	LumA
TCGA-AC-A2BM-01	10.79	LumB
TCGA-E2-A1IU-01	10.79	LumA
TCGA-AQ-A1H3-01	10.79	LumA
TCGA-E2-A1IO-01	10.79	LumA
TCGA-AO-A0JI-01	10.78	LumA
TCGA-AN-A0FK-01	10.78	LumA
TCGA-A2-A0YM-01	10.78	Basal
TCGA-A8-A0A6-01	10.78	LumA
TCGA-A1-A0SE-01	10.78	LumA
TCGA-A2-A0CP-01	10.78	LumA
TCGA-E2-A156-01	10.78	LumA
TCGA-E9-A1RC-01	10.78	LumA
TCGA-A8-A09K-01	10.78	LumA
TCGA-C8-A273-01	10.78	LumA
TCGA-AC-A2FO-01	10.78	LumA
TCGA-B6-A0RU-01	10.77	Basal
TCGA-AR-A2LK-01	10.77	LumB
TCGA-BH-A0C7-01	10.77	LumB
TCGA-BH-A0BW-01	10.77	Basal
TCGA-BH-A1F0-01	10.77	Basal
TCGA-B6-A0I8-01	10.77	LumA
TCGA-E2-A14P-01	10.76	Her2
TCGA-A2-A0T4-01	10.76	LumA
TCGA-E2-A158-01	10.76	Basal
TCGA-AN-A0XV-01	10.76	LumA
TCGA-A2-A0YL-01	10.76	LumA
TCGA-E9-A1NI-01	10.76	LumB
TCGA-E9-A1RF-01	10.76	LumA
TCGA-E2-A1IP-01	10.76	Basal
TCGA-A2-A04V-01	10.75	LumA
TCGA-AC-A2QH-01	10.75	Basal
TCGA-E9-A22H-01	10.75	LumB
TCGA-D8-A27W-01	10.75	LumB
TCGA-D8-A27T-01	10.75	LumA
TCGA-AO-A03P-01	10.75	LumB
TCGA-E2-A1LL-01	10.74	Basal
TCGA-A7-A26H-01	10.74	LumA
TCGA-BH-A18U-01	10.74	LumB
TCGA-B6-A0I5-01	10.74	LumA
TCGA-E2-A154-01	10.74	LumA
TCGA-E9-A1RI-01	10.74	LumA
TCGA-A8-A09D-01	10.73	LumA
TCGA-A2-A0EX-01	10.73	LumA
TCGA-E9-A1R4-01	10.73	LumB
TCGA-AR-A24P-01	10.73	LumA
TCGA-AN-A04A-01	10.73	LumA
TCGA-BH-A202-01	10.73	LumB
TCGA-E2-A105-01	10.72	LumA
TCGA-BH-A0E2-01	10.72	LumA
TCGA-GM-A2DH-01	10.72	Her2
TCGA-C8-A1HO-01	10.72	LumA
TCGA-A2-A0YT-01	10.71	LumB
TCGA-AN-A0FV-01	10.71	Her2
TCGA-A8-A076-01	10.71	LumB
TCGA-A8-A06Q-01	10.71	LumB
TCGA-E2-A14Y-01	10.71	Basal
TCGA-BH-A18H-01	10.71	LumA
TCGA-AR-A24U-01	10.71	Her2
TCGA-AR-A24Q-01	10.71	Basal
TCGA-D8-A1JP-01	10.71	LumA
TCGA-A1-A0SK-01	10.71	Basal
TCGA-B6-A0RP-01	10.7	LumA
TCGA-B6-A0IP-01	10.7	LumA
TCGA-A2-A0EY-01	10.7	LumB
TCGA-EW-A1J5-01	10.7	LumA
TCGA-D8-A27E-01	10.7	LumA
TCGA-BH-A1F2-01	10.7	LumB
TCGA-C8-A12T-01	10.69	Her2
TCGA-BH-A0BD-01	10.69	LumB
TCGA-A8-A08Z-01	10.69	LumA
TCGA-AR-A1AS-01	10.69	LumA
TCGA-D8-A1JD-01	10.69	LumB
TCGA-A2-A1G0-01	10.69	LumA
TCGA-A8-A099-01	10.69	LumA
TCGA-AO-A12A-01	10.69	LumA
TCGA-E2-A10A-01	10.68	LumA
TCGA-BH-A0H9-01	10.68	LumA
TCGA-BH-A0H3-01	10.68	LumA
TCGA-BH-A0DS-01	10.68	LumA
TCGA-B6-A0WY-01	10.67	LumA
TCGA-BH-A0BQ-01	10.67	LumA
TCGA-B6-A0WV-01	10.67	LumB
TCGA-A2-A04X-01	10.67	Her2
TCGA-BH-A0EE-01	10.67	Her2
TCGA-E2-A109-01	10.67	LumB
TCGA-AN-A0AS-01	10.67	LumA
TCGA-A2-A04T-01	10.67	Basal
TCGA-AR-A1AN-01	10.67	LumA
TCGA-BH-A0DH-01	10.67	LumA
TCGA-AR-A252-01	10.67	LumA
TCGA-E2-A1BC-01	10.67	LumA
TCGA-A2-A0CX-01	10.66	Her2
TCGA-AR-A0TT-01	10.66	LumB
TCGA-C8-A12W-01	10.66	LumB
TCGA-AR-A1AU-01	10.66	LumA
TCGA-A1-A0SD-01	10.66	LumA
TCGA-D8-A1XT-01	10.66	Her2
TCGA-A7-A2KD-01	10.66	LumB
TCGA-D8-A1XY-01	10.66	LumA
TCGA-AQ-A04H-01	10.65	LumB
TCGA-E2-A10C-01	10.65	LumB
TCGA-E2-A15K-01	10.65	LumB
TCGA-A2-A0YF-01	10.65	LumA
TCGA-D8-A27N-01	10.65	LumB
TCGA-AO-A0JE-01	10.65	Her2
TCGA-B6-A0RH-01	10.64	Her2
TCGA-A2-A0CQ-01	10.64	LumA
TCGA-AR-A1AP-01	10.64	LumA
TCGA-BH-A0EI-01	10.64	LumA
TCGA-AO-A12C-01	10.64	LumA
TCGA-E9-A1R7-01	10.64	LumB
TCGA-E9-A1QZ-01	10.64	LumA
TCGA-D8-A1XB-01	10.64	LumA
TCGA-AO-A03N-01	10.63	LumB
TCGA-BH-A0EA-01	10.63	LumA
TCGA-A8-A0A9-01	10.63	LumA
TCGA-BH-A0DP-01	10.63	LumA
TCGA-BH-A0BV-01	10.63	LumA
TCGA-EW-A1PC-01	10.63	LumB
TCGA-BH-A1EW-01	10.63	LumA
TCGA-AC-A23H-01	10.63	Her2
TCGA-A2-A25B-01	10.63	LumB
TCGA-BH-A1FG-01	10.63	LumA
TCGA-A2-A04R-01	10.62	LumB
TCGA-AQ-A04L-01	10.62	LumA
TCGA-C8-A1HK-01	10.62	Her2
TCGA-D8-A1XD-01	10.62	LumA
TCGA-BH-A18K-01	10.62	LumA
TCGA-AN-A04D-01	10.62	Basal
TCGA-A2-A0YC-01	10.62	LumA
TCGA-D8-A13Y-01	10.61	LumB
TCGA-BH-A0BR-01	10.61	LumA
TCGA-BH-A0HO-01	10.61	LumA
TCGA-AO-A1KR-01	10.61	Basal
TCGA-E9-A1N9-01	10.61	Basal
TCGA-AR-A24N-01	10.61	LumB
TCGA-E2-A1IG-01	10.61	LumA
TCGA-C8-A1HE-01	10.61	LumA
TCGA-D8-A1X8-01	10.61	LumA
TCGA-A2-A1FV-01	10.61	LumA
TCGA-D8-A1JB-01	10.61	LumA
TCGA-E2-A14S-01	10.6	LumB
TCGA-C8-A1HI-01	10.6	LumA
TCGA-AC-A23E-01	10.6	LumA
TCGA-E9-A1R5-01	10.6	LumA
TCGA-A8-A06Z-01	10.6	LumB
TCGA-EW-A1P6-01	10.6	LumA
TCGA-A8-A08X-01	10.59	Her2
TCGA-A7-A0CE-01	10.59	Basal
TCGA-BH-A0B3-01	10.59	Basal
TCGA-E2-A1LS-01	10.59	Basal
TCGA-C8-A26V-01	10.59	LumB
TCGA-A1-A0SQ-01	10.59	LumA
TCGA-AC-A2FF-01	10.59	LumA
TCGA-A8-A07B-01	10.58	LumA
TCGA-BH-A18I-01	10.58	LumA
TCGA-BH-A0DT-01	10.58	LumA
TCGA-E2-A15E-01	10.58	LumA
TCGA-EW-A2FW-01	10.58	LumB
TCGA-BH-A2L8-01	10.58	LumA
TCGA-D8-A27G-01	10.58	LumA
TCGA-AR-A0TS-01	10.57	Basal
TCGA-A1-A0SH-01	10.57	LumA
TCGA-A7-A0D9-01	10.57	LumA
TCGA-A2-A0EN-01	10.57	LumA
TCGA-BH-A1FR-01	10.57	LumA
TCGA-A8-A07W-01	10.57	LumB
TCGA-BH-A201-01	10.57	LumA
TCGA-B6-A0RS-01	10.56	Her2
TCGA-B6-A0IN-01	10.56	LumB
TCGA-EW-A1P4-01	10.56	Basal
TCGA-D8-A1Y2-01	10.56	LumB
TCGA-A2-A25C-01	10.56	LumB
TCGA-AR-A24W-01	10.56	LumA
TCGA-E9-A245-01	10.56	LumA
TCGA-D8-A1XV-01	10.56	LumA
TCGA-AC-A2FB-01	10.56	LumA
TCGA-D8-A1XO-01	10.56	LumA
TCGA-A8-A091-01	10.55	LumA
TCGA-E2-A1L7-01	10.55	LumB
TCGA-AO-A0J7-01	10.55	LumB
TCGA-A8-A07E-01	10.55	LumA
TCGA-E2-A15G-01	10.55	LumA
TCGA-BH-A0HQ-01	10.55	LumA
TCGA-AR-A24H-01	10.55	LumB
TCGA-C8-A274-01	10.55	LumB
TCGA-EW-A1J2-01	10.55	LumA
TCGA-GM-A2DM-01	10.55	LumA
TCGA-A2-A0SW-01	10.55	LumB
TCGA-BH-A18J-01	10.55	LumA
TCGA-A7-A0CG-01	10.55	LumA
TCGA-AR-A1AV-01	10.54	LumA
TCGA-BH-A0H5-01	10.54	LumA
TCGA-E2-A1BD-01	10.54	LumA
TCGA-A1-A0SJ-01	10.54	LumA
TCGA-E2-A1IN-01	10.54	LumA
TCGA-D8-A27I-01	10.54	LumA
TCGA-E2-A1IE-01	10.53	LumA
TCGA-A2-A04N-01	10.53	LumA
TCGA-A8-A07G-01	10.53	LumA
TCGA-BH-A0E9-01	10.53	LumA
TCGA-D8-A1XQ-01	10.53	Basal
TCGA-E9-A227-01	10.53	LumA
TCGA-BH-A18P-01	10.53	Her2
TCGA-B6-A0RM-01	10.53	LumA
TCGA-A8-A07S-01	10.53	LumB
TCGA-D8-A13Z-01	10.52	Her2
TCGA-A2-A0SY-01	10.52	LumA
TCGA-E2-A15C-01	10.52	LumA
TCGA-A8-A08C-01	10.52	LumA
TCGA-A8-A0A1-01	10.52	LumA
TCGA-E2-A1IK-01	10.52	LumA
TCGA-A1-A0SF-01	10.52	LumA
TCGA-BH-A1EV-01	10.52	Her2
TCGA-BH-A1FN-01	10.52	LumB
TCGA-A8-A08F-01	10.51	LumB
TCGA-A2-A0EU-01	10.51	LumA
TCGA-A2-A0T6-01	10.51	LumA
TCGA-D8-A1JI-01	10.51	LumB
TCGA-E9-A22B-01	10.51	LumA
TCGA-EW-A1P5-01	10.51	LumA
TCGA-AO-A0JG-01	10.51	LumA
TCGA-A2-A25E-01	10.5	LumB
TCGA-A8-A08B-01	10.5	Her2
TCGA-AN-A041-01	10.5	LumA
TCGA-AO-A12H-01	10.5	LumA
TCGA-E2-A15D-01	10.5	LumA
TCGA-E9-A1N4-01	10.5	LumA
TCGA-B6-A1KI-01	10.5	LumA
TCGA-BH-A18M-01	10.5	LumA
TCGA-BH-A1ET-01	10.5	LumA
TCGA-A8-A09G-01	10.49	Her2
TCGA-A2-A04W-01	10.49	Her2
TCGA-E9-A244-01	10.49	Basal
TCGA-D8-A1JJ-01	10.49	LumB
TCGA-AR-A2LM-01	10.49	LumA
TCGA-E9-A2JT-01	10.49	LumA
TCGA-A7-A3J1-01	10.49	LumA
TCGA-BH-A1EO-01	10.49	LumA
TCGA-A2-A0YJ-01	10.48	Basal
TCGA-BH-A0BJ-01	10.48	LumA
TCGA-E9-A1NE-01	10.48	LumA
TCGA-AC-A2B8-01	10.48	LumA
TCGA-EW-A1PD-01	10.48	LumA
TCGA-D8-A1XC-01	10.48	LumA
TCGA-B6-A0X7-01	10.48	LumA
TCGA-BH-A0W4-01	10.48	LumA
TCGA-E2-A1LI-01	10.48	Basal
TCGA-AR-A24L-01	10.47	LumA
TCGA-AQ-A0Y5-01	10.47	LumA
TCGA-A8-A094-01	10.47	Her2
TCGA-A8-A07I-01	10.47	Her2
TCGA-AO-A0JC-01	10.47	LumA
TCGA-A8-A09V-01	10.47	LumA
TCGA-AN-A0FS-01	10.47	LumA
TCGA-AO-A1KP-01	10.47	LumB
TCGA-E9-A22A-01	10.47	LumB
TCGA-EW-A2FV-01	10.47	LumA
TCGA-EW-A1P3-01	10.47	LumA
TCGA-E9-A1NG-01	10.46	LumA
TCGA-C8-A138-01	10.46	Her2
TCGA-AN-A0XP-01	10.46	LumA
TCGA-E2-A10F-01	10.46	LumA
TCGA-GM-A2DO-01	10.46	LumB
TCGA-EW-A1OZ-01	10.46	LumB
TCGA-E2-A1IJ-01	10.46	LumA
TCGA-D8-A1XG-01	10.46	LumA
TCGA-BH-A1ES-01	10.46	LumA
TCGA-B6-A0IM-01	10.45	LumA
TCGA-A2-A0T1-01	10.45	Her2
TCGA-C8-A1HL-01	10.45	LumB
TCGA-AN-A0FF-01	10.45	LumB
TCGA-BH-A0DD-01	10.45	LumB
TCGA-AO-A125-01	10.45	LumA
TCGA-BH-A0EB-01	10.45	LumA
TCGA-A8-A06P-01	10.45	LumA
TCGA-GM-A2DB-01	10.45	Her2
TCGA-D8-A1JF-01	10.45	Her2
TCGA-E9-A1RD-01	10.45	LumA
TCGA-D8-A1XM-01	10.45	LumA
TCGA-GM-A2D9-01	10.44	LumA
TCGA-B6-A0RI-01	10.44	LumA
TCGA-AR-A0TX-01	10.44	Her2
TCGA-AN-A0AL-01	10.44	Basal
TCGA-C8-A133-01	10.44	LumA
TCGA-E2-A15I-01	10.44	LumA
TCGA-B6-A0X4-01	10.43	LumA
TCGA-AN-A0XR-01	10.43	LumB
TCGA-A8-A096-01	10.43	LumB
TCGA-A8-A09B-01	10.43	LumA
TCGA-D8-A1XJ-01	10.43	Her2
TCGA-D8-A1X7-01	10.43	LumB
TCGA-BH-A0W3-01	10.43	LumB
TCGA-AO-A12B-01	10.42	LumA
TCGA-AR-A1AW-01	10.42	LumB
TCGA-B6-A0IO-01	10.42	LumA
TCGA-BH-A0HI-01	10.42	LumA
TCGA-D8-A1JG-01	10.42	Her2
TCGA-A1-A0SN-01	10.42	LumB
TCGA-A8-A084-01	10.42	LumB
TCGA-AR-A0TV-01	10.41	LumB
TCGA-AR-A1AK-01	10.41	LumA
TCGA-E9-A248-01	10.41	Her2
TCGA-A2-A3KC-01	10.41	LumA
TCGA-AC-A3HN-01	10.41	LumA
TCGA-BH-A0B5-01	10.41	LumA
TCGA-BH-A0W5-01	10.4	LumA
TCGA-BH-A0AZ-01	10.4	LumA
TCGA-AO-A0JJ-01	10.4	LumA
TCGA-E2-A153-01	10.4	LumA
TCGA-C8-A278-01	10.4	Her2
TCGA-GM-A2DC-01	10.4	LumA
TCGA-A7-A0CH-01	10.39	LumA
TCGA-A8-A0AD-01	10.39	LumA
TCGA-A8-A083-01	10.39	LumA
TCGA-B6-A0RO-01	10.39	LumA
TCGA-C8-A3M8-01	10.39	LumB
TCGA-A7-A13G-01	10.39	LumA
TCGA-EW-A1J3-01	10.39	LumA
TCGA-BH-A1FB-01	10.39	LumA
TCGA-AO-A0J5-01	10.39	LumA
TCGA-BH-A0BA-01	10.38	LumA
TCGA-AC-A2FG-01	10.38	LumA
TCGA-D8-A1JA-01	10.37	Her2
TCGA-E2-A15L-01	10.37	LumA
TCGA-A7-A13D-01	10.37	Basal
TCGA-A8-A07J-01	10.37	LumA
TCGA-E9-A1RH-01	10.37	Her2
TCGA-B6-A1KC-01	10.37	LumB
TCGA-BH-A1FC-01	10.37	Basal
TCGA-A7-A0DA-01	10.36	Basal
TCGA-AN-A0FX-01	10.36	Basal
TCGA-E2-A10E-01	10.36	LumA
TCGA-D8-A1XS-01	10.36	LumB
TCGA-AR-A24M-01	10.36	LumA
TCGA-AN-A049-01	10.36	LumA
TCGA-A8-A09R-01	10.35	LumB
TCGA-AN-A0G0-01	10.35	Basal
TCGA-C8-A12N-01	10.35	LumA
TCGA-A1-A0SI-01	10.35	LumB
TCGA-D8-A1JN-01	10.35	LumA
TCGA-E2-A10B-01	10.35	LumA
TCGA-A8-A0AB-01	10.34	LumA
TCGA-B6-A0RV-01	10.34	LumA
TCGA-BH-A0DV-01	10.34	LumA
TCGA-B6-A0WS-01	10.34	LumA
TCGA-E2-A3DX-01	10.34	LumA
TCGA-BH-A1FJ-01	10.34	LumB
TCGA-A8-A097-01	10.33	LumA
TCGA-BH-A0BL-01	10.33	Basal
TCGA-AO-A03M-01	10.33	LumA
TCGA-A2-A0YD-01	10.33	LumA
TCGA-BH-A0HX-01	10.33	LumA
TCGA-D8-A27H-01	10.33	Basal
TCGA-E2-A1IL-01	10.33	LumA
TCGA-A2-A0CS-01	10.33	LumA
TCGA-BH-A1EU-01	10.33	LumA
TCGA-AN-A0FL-01	10.32	Basal
TCGA-E2-A1B1-01	10.32	LumA
TCGA-BH-A0DO-01	10.32	LumA
TCGA-A8-A0A2-01	10.32	LumA
TCGA-E2-A1IF-01	10.32	LumA
TCGA-D8-A1JS-01	10.32	LumA
TCGA-A7-A3IZ-01	10.32	LumA
TCGA-AR-A24O-01	10.31	LumA
TCGA-BH-A0BS-01	10.31	LumA
TCGA-E2-A14Q-01	10.31	LumA
TCGA-C8-A12Y-01	10.31	LumA
TCGA-E2-A1L9-01	10.31	LumA
TCGA-E2-A1LK-01	10.3	Basal
TCGA-A8-A06O-01	10.3	LumB
TCGA-A8-A08G-01	10.3	LumB
TCGA-AN-A0XO-01	10.3	LumA
TCGA-BH-A0BO-01	10.3	LumA
TCGA-C8-A275-01	10.3	Her2
TCGA-A8-A0A7-01	10.29	Her2
TCGA-AN-A0XN-01	10.29	LumA
TCGA-AR-A2LL-01	10.29	LumB
TCGA-D8-A1XR-01	10.29	LumB
TCGA-AR-A24V-01	10.29	LumA
TCGA-D8-A1JH-01	10.29	LumA
TCGA-E2-A1B4-01	10.28	LumA
TCGA-E2-A1B0-01	10.28	Her2
TCGA-A7-A13F-01	10.28	LumB
TCGA-BH-A0BC-01	10.28	LumA
TCGA-AO-A0JF-01	10.28	LumA
TCGA-EW-A2FS-01	10.28	LumA
TCGA-E9-A229-01	10.28	LumA
TCGA-EW-A1IW-01	10.28	LumA
TCGA-A7-A0DB-01	10.28	LumA
TCGA-C8-A135-01	10.27	Her2
TCGA-BH-A0DZ-01	10.27	LumA
TCGA-BH-A0B0-01	10.27	LumA
TCGA-A8-A0A4-01	10.27	LumA
TCGA-AR-A2LE-01	10.27	LumA
TCGA-A1-A0SG-01	10.27	LumA
TCGA-E9-A1N6-01	10.26	LumB
TCGA-AO-A0JM-01	10.26	LumB
TCGA-BH-A0HP-01	10.26	LumA
TCGA-E2-A1LB-01	10.26	Her2
TCGA-E2-A152-01	10.25	Her2
TCGA-AN-A03X-01	10.25	LumA
TCGA-D8-A27M-01	10.25	Basal
TCGA-E2-A1IH-01	10.25	LumA
TCGA-B6-A2IU-01	10.25	LumA
TCGA-BH-A1EX-01	10.25	LumA
TCGA-AN-A0XW-01	10.24	LumA
TCGA-A2-A0CV-01	10.24	LumA
TCGA-A8-A095-01	10.23	LumB
TCGA-AO-A128-01	10.23	Basal
TCGA-AR-A1AL-01	10.23	LumA
TCGA-BH-A0HA-01	10.23	LumA
TCGA-E2-A14T-01	10.23	LumA
TCGA-A8-A086-01	10.23	LumA
TCGA-D8-A27P-01	10.23	LumA
TCGA-A8-A08J-01	10.23	Her2
TCGA-C8-A12P-01	10.22	Her2
TCGA-E9-A1ND-01	10.22	Basal
TCGA-D8-A27L-01	10.22	LumA
TCGA-GM-A3NY-01	10.22	LumA
TCGA-B6-A0WW-01	10.21	LumB
TCGA-E2-A14Z-01	10.21	LumA
TCGA-B6-A0WT-01	10.21	LumA
TCGA-E2-A15M-01	10.21	LumA
TCGA-AR-A0U0-01	10.21	Basal
TCGA-E2-A1B5-01	10.21	LumA
TCGA-BH-A0HF-01	10.21	LumA
TCGA-D8-A145-01	10.21	LumA
TCGA-GM-A2DN-01	10.21	LumA
TCGA-A2-A0EW-01	10.21	LumA
TCGA-BH-A0HY-01	10.2	LumB
TCGA-E9-A1NA-01	10.2	LumB
TCGA-C8-A12L-01	10.19	Her2
TCGA-C8-A12X-01	10.18	LumA
TCGA-AO-A12F-01	10.18	Basal
TCGA-B6-A1KF-01	10.18	Basal
TCGA-E9-A1R0-01	10.18	LumA
TCGA-C8-A12M-01	10.17	LumB
TCGA-A2-A04Y-01	10.17	LumB
TCGA-A2-A0ES-01	10.17	LumA
TCGA-BH-A0B1-01	10.17	LumA
TCGA-A7-A13E-01	10.16	Basal
TCGA-B6-A0IC-01	10.16	LumA
TCGA-BH-A0E7-01	10.16	LumA
TCGA-E9-A24A-01	10.16	LumA
TCGA-C8-A1HF-01	10.15	Her2
TCGA-AO-A12E-01	10.15	LumA
TCGA-EW-A1OX-01	10.15	LumB
TCGA-C8-A1HG-01	10.14	LumB
TCGA-BH-A0E1-01	10.14	LumA
TCGA-BH-A0W7-01	10.14	LumA
TCGA-BH-A0DX-01	10.14	LumA
TCGA-A8-A09T-01	10.14	LumA
TCGA-A2-A0YI-01	10.14	LumA
TCGA-A2-A0SX-01	10.13	Basal
TCGA-D8-A1X6-01	10.13	LumB
TCGA-BH-A0AW-01	10.12	Her2
TCGA-AN-A0FN-01	10.12	LumA
TCGA-C8-A3M7-01	10.11	LumA
TCGA-AC-A23G-01	10.11	LumA
TCGA-B6-A0X5-01	10.1	LumB
TCGA-AR-A0U1-01	10.1	Basal
TCGA-A8-A08R-01	10.1	Basal
TCGA-D8-A1JC-01	10.1	LumB
TCGA-EW-A1PE-01	10.1	LumA
TCGA-A2-A0CU-01	10.1	LumA
TCGA-B6-A0IE-01	10.09	LumA
TCGA-E2-A1L6-01	10.09	LumA
TCGA-A2-A1FZ-01	10.09	LumA
TCGA-BH-A0DK-01	10.08	LumA
TCGA-A7-A3IY-01	10.08	LumA
TCGA-C8-A131-01	10.07	Basal
TCGA-B6-A0WZ-01	10.07	LumA
TCGA-C8-A26Y-01	10.07	Her2
TCGA-BH-A0AV-01	10.06	Basal
TCGA-E9-A22E-01	10.06	LumB
TCGA-EW-A1IY-01	10.06	LumB
TCGA-BH-A18G-01	10.05	Basal
TCGA-A2-A0EV-01	10.05	LumA
TCGA-GM-A2DA-01	10.03	LumA
TCGA-E9-A3Q9-01	10.03	LumA
TCGA-AR-A2LN-01	10.03	LumA
TCGA-A7-A26E-01	10.03	LumA
TCGA-D8-A1JU-01	10.02	LumA
TCGA-BH-A0B7-01	10.01	Her2
TCGA-AN-A0FT-01	10.01	LumA
TCGA-BH-A18N-01	10.01	LumA
TCGA-AO-A12G-01	9.998	LumA
TCGA-B6-A0I9-01	9.997	Her2
TCGA-E9-A228-01	9.994	LumB
TCGA-BH-A0DL-01	9.99	Basal
TCGA-A2-A0EM-01	9.99	LumA
TCGA-BH-A0H6-01	9.988	LumA
TCGA-C8-A1HN-01	9.987	LumB
TCGA-BH-A0BM-01	9.985	LumA
TCGA-GM-A2DK-01	9.983	LumA
TCGA-EW-A1IX-01	9.977	LumA
TCGA-E9-A1NF-01	9.975	LumB
TCGA-BH-A1EY-01	9.974	LumA
TCGA-BH-A1F5-01	9.961	LumA
TCGA-BH-A0DE-01	9.96	LumA
TCGA-AO-A0J9-01	9.957	LumA
TCGA-AR-A24T-01	9.954	LumA
TCGA-E2-A150-01	9.953	Basal
TCGA-AO-A0JL-01	9.944	Basal
TCGA-AN-A0XS-01	9.935	LumA
TCGA-E9-A1R3-01	9.925	LumA
TCGA-BH-A0DI-01	9.922	LumA
TCGA-D8-A1XU-01	9.92	LumA
TCGA-E2-A1LH-01	9.914	Basal
TCGA-A8-A09I-01	9.907	LumB
TCGA-E9-A1NH-01	9.899	LumA
TCGA-BH-A18Q-01	9.899	Basal
TCGA-E2-A14X-01	9.891	Basal
TCGA-E2-A159-01	9.877	Basal
TCGA-BH-A1FH-01	9.873	LumA
TCGA-AO-A0JA-01	9.87	LumA
TCGA-EW-A2FR-01	9.868	Her2
TCGA-BH-A0DQ-01	9.867	LumA
TCGA-A8-A08L-01	9.863	Her2
TCGA-A2-A0YG-01	9.859	LumB
TCGA-D8-A1JT-01	9.852	LumB
TCGA-AR-A0TP-01	9.85	Basal
TCGA-E2-A1L8-01	9.839	LumA
TCGA-D8-A1J9-01	9.83	LumB
TCGA-E2-A14R-01	9.827	Basal
TCGA-BH-A0C3-01	9.825	LumB
TCGA-B6-A0IA-01	9.825	LumA
TCGA-C8-A12Q-01	9.821	Her2
TCGA-D8-A1JE-01	9.812	LumB
TCGA-D8-A1J8-01	9.81	LumB
TCGA-AO-A12D-01	9.788	Her2
TCGA-E9-A3HO-01	9.786	LumB
TCGA-BH-A203-01	9.778	Her2
TCGA-A8-A06R-01	9.765	LumB
TCGA-B6-A0IK-01	9.736	Her2
TCGA-C8-A26X-01	9.691	Her2
TCGA-EW-A1PF-01	9.681	LumA
TCGA-AR-A24Z-01	9.67	LumB
TCGA-GM-A2DI-01	9.653	LumA
TCGA-D8-A1JK-01	9.646	Basal
TCGA-D8-A146-01	9.51	LumA
TCGA-A2-A0D1-01	9.417	Her2
