# Supplementary material for: NAT10/ac4C/JunB facilitates TNBC malignant progression and immunosuppression by driving glycolysis addiction
Source: J Exp Clin Cancer Res. 2024 Oct 4;43:278. doi: 10.1186/s13046-024-03200-x (PMC11451012; doi:10.1186/s13046-024-03200-x)
Supplement: Supplementary file 4 — Supplementary Material 4: Supplementary Data 4. Data from GSE124821 [file 13046_2024_3200_MOESM4_ESM.xlsx]

## Sheet: Sheet2
Supplementary Table : Sample Statistics
Mouse Models of TNBC	Response to Combination Immunotherapy	Treatment	Nat10 Expression	log2(Nat10 Expression)
T11	resistant	Pretreatment	2318.87	11.1792
T11	resistant	Pretreatment	2426.66	11.2448
T11	resistant	Pretreatment	1878.35	10.8752
T11	resistant	Pretreatment	2118.01	11.0485
T11	resistant	no	2386.19	11.2205
T11	resistant	no	1909.64	10.8991
T11	resistant	no	2621.88	11.3564
T11	resistant	no	2329.95	11.1861
T11	resistant	no	2573.35	11.3294
T11	resistant	no	2634.35	11.3632
T11	resistant	no	2695.28	11.3962
T11	resistant	no	2630.15	11.3609
T11	resistant	no	2676.69	11.3862
T11	resistant	Pd1.CTLA4	2460.79	11.2649
T11	resistant	Pd1.CTLA4	2467.78	11.269
T11	resistant	Pd1.CTLA4	2496.26	11.2856
T11	resistant	Pd1.CTLA4	2499.64	11.2875
T11	resistant	Pd1.CTLA4	3520.36	11.7815
T11	resistant	Pd1.CTLA4	2416.37	11.2386
T11	resistant	Pd1.CTLA4	2334.79	11.1891
T11	resistant	Pd1.CTLA4	2362.71	11.2062
T11	resistant	Pd1.CTLA4	2685	11.3907
T11	resistant	Pd1.CTLA4	2025.57	10.9841
T11	resistant	Pd1.CTLA4	2035.33	10.991
T11	resistant	Pd1.CTLA4	2427.61	11.2453
T11	resistant	Pd1.CTLA4	2422.02	11.242
T11-UV	sensitive	Pretreatment	1895.71	10.8885
T11-UV	sensitive	Pretreatment	1899.28	10.8912
T11-UV	sensitive	Pretreatment	1880.62	10.877
T11-UV	sensitive	Pretreatment	2126.83	11.0545
T11-UV	sensitive	no	2211.06	11.1105
T11-UV	sensitive	no	2377.13	11.215
T11-UV	sensitive	no	2004.74	10.9692
T11-UV	sensitive	no	2446.25	11.2564
T11-UV	sensitive	no	2453.97	11.2609
T11-UV	sensitive	no	2829.41	11.4663
T11-UV	sensitive	no	2631.41	11.3616
T11-UV	sensitive	no	2357.47	11.203
T11-UV	sensitive	Pd1.CTLA4	1363.1	10.4127
T11-UV	sensitive	Pd1.CTLA4	1593.56	10.638
T11-UV	sensitive	Pd1.CTLA4	2025.86	10.9843
T11-UV	sensitive	Pd1.CTLA4	2016.87	10.9779
T11-UV	sensitive	Pd1.CTLA4	1995.33	10.9624
T11-UV	sensitive	Pd1.CTLA4	2710.33	11.4043
T11-UV	sensitive	Pd1.CTLA4	2361.64	11.2056
T11-UV	sensitive	Pd1.CTLA4	2078.99	11.0217
T11-UV	sensitive	Pd1.CTLA4	2110.25	11.0432
T11-UV	sensitive	Pd1.CTLA4	1691.12	10.7238
T11-UV	sensitive	Pd1.CTLA4	1752.23	10.775
T11-UV	sensitive	Pd1.CTLA4	2451.12	11.2592
T11-Apobec	sensitive	Pretreatment	2375.01	11.2137
T11-Apobec	sensitive	Pretreatment	2251.01	11.1364
T11-Apobec	sensitive	Pretreatment	2412.63	11.2364
T11-Apobec	sensitive	Pretreatment	2483.64	11.2782
T11-Apobec	sensitive	no	2445.97	11.2562
T11-Apobec	sensitive	no	2475.4	11.2734
T11-Apobec	sensitive	no	2319.54	11.1796
T11-Apobec	sensitive	no	2902.17	11.5029
T11-Apobec	sensitive	no	2375.15	11.2138
T11-Apobec	sensitive	no	2098.77	11.0353
T11-Apobec	sensitive	no	2793.46	11.4478
T11-Apobec	sensitive	no	2559.6	11.3217
T11-Apobec	sensitive	Pd1.CTLA4	2657.27	11.3757
T11-Apobec	sensitive	Pd1.CTLA4	2453.89	11.2609
T11-Apobec	sensitive	Pd1.CTLA4	1999.14	10.9652
T11-Apobec	sensitive	Pd1.CTLA4	1772.7	10.7917
T11-Apobec	sensitive	Pd1.CTLA4	1698.47	10.73
T11-Apobec	sensitive	Pd1.CTLA4	2546.01	11.314
T11-Apobec	sensitive	Pd1.CTLA4	2155.53	11.0738
T11-Apobec	sensitive	Pd1.CTLA4	2672.57	11.384
T11-Apobec	sensitive	Pd1.CTLA4	1755.55	10.7777
T11-Apobec	sensitive	Pd1.CTLA4	2404.03	11.2312
T11-Apobec	sensitive	Pd1.CTLA4	2402.12	11.2301
T11-Apobec	sensitive	Pd1.CTLA4	2067.56	11.0137
KPB25L	sensitive	Pretreatment	2058.26	11.0072
KPB25L	sensitive	Pretreatment	2786.56	11.4443
KPB25L	sensitive	Pretreatment	2195.19	11.1001
KPB25L	sensitive	Pretreatment	2406.91	11.233
KPB25L	sensitive	Pretreatment	1633.11	10.6734
KPB25L	sensitive	no	2306.11	11.1712
KPB25L	sensitive	no	1888.97	10.8834
KPB25L	sensitive	no	1832.45	10.8396
KPB25L	sensitive	no	2025.85	10.9843
KPB25L	sensitive	no	1579.24	10.625
KPB25L	sensitive	no	2345.8	11.1959
KPB25L	sensitive	no	1543.05	10.5916
KPB25L	sensitive	no	1979.11	10.9506
KPB25L	sensitive	no	2059.67	11.0082
KPB25L	sensitive	no	1952.15	10.9309
KPB25L	sensitive	Pd1.CTLA4	2185.3	11.0936
KPB25L	sensitive	Pd1.CTLA4	1801.52	10.815
KPB25L	sensitive	Pd1.CTLA4	1479.76	10.5311
KPB25L	sensitive	Pd1.CTLA4	1969.44	10.9436
KPB25L	sensitive	Pd1.CTLA4	2435.21	11.2498
KPB25L	sensitive	Pd1.CTLA4	1403.99	10.4553
KPB25L	sensitive	Pd1.CTLA4	1997.41	10.9639
KPB25L	sensitive	Pd1.CTLA4	1611.08	10.6538
KPB25L	sensitive	Pd1.CTLA4	1657.79	10.695
KPB25L	sensitive	Pd1.CTLA4	1959.94	10.9366
KPB25L	sensitive	Pd1.CTLA4	1961.21	10.9375
KPB25L	sensitive	Pd1.CTLA4	2181.76	11.0913
KPB25L-UV	sensitive	Pretreatment	1648.64	10.6871
KPB25L-UV	sensitive	Pretreatment	1143.01	10.1586
KPB25L-UV	sensitive	Pretreatment	1756.91	10.7788
KPB25L-UV	sensitive	Pretreatment	2004.15	10.9688
KPB25L-UV	sensitive	no	1842.83	10.8477
KPB25L-UV	sensitive	no	1917.35	10.9049
KPB25L-UV	sensitive	no	1639.37	10.6789
KPB25L-UV	sensitive	no	1959.47	10.9363
KPB25L-UV	sensitive	no	1679.52	10.7138
KPB25L-UV	sensitive	no	3230.71	11.6576
KPB25L-UV	sensitive	no	1577.69	10.6236
KPB25L-UV	sensitive	no	1841.06	10.8463
KPB25L-UV	sensitive	no	1303.76	10.3485
KPB25L-UV	sensitive	no	2178.48	11.0891
KPB25L-UV	sensitive	Pd1.CTLA4	1804.78	10.8176
KPB25L-UV	sensitive	Pd1.CTLA4	1749.95	10.7731
KPB25L-UV	sensitive	Pd1.CTLA4	1804.49	10.8174
KPB25L-UV	sensitive	Pd1.CTLA4	2705.77	11.4018
KPB25L-UV	sensitive	Pd1.CTLA4	1949.23	10.9287
KPB25L-UV	sensitive	Pd1.CTLA4	1494.65	10.5456
KPB25L-UV	sensitive	Pd1.CTLA4	1127.69	10.1392
KPB25L-UV	sensitive	Pd1.CTLA4	2346.55	11.1963
KPB25L-UV	sensitive	Pd1.CTLA4	1666.89	10.7029
KPB25L-UV	sensitive	Pd1.CTLA4	1236.22	10.2717
KPB25L-UV	sensitive	Pd1.CTLA4	1207.29	10.2376
KPB25L-UV	sensitive	Pd1.CTLA4	1920.15	10.907
KPB25L-UV	sensitive	Pd1.CTLA4	1362.93	10.4125
p53-2225L	resistant	Pretreatment	2670.15	11.3827
p53-2225L	resistant	Pretreatment	2845.91	11.4747
p53-2225L	resistant	Pretreatment	2686.97	11.3918
p53-2225L	resistant	Pretreatment	3297	11.6869
p53-2225L	resistant	no	2738.97	11.4194
p53-2225L	resistant	no	2249.65	11.1355
p53-2225L	resistant	no	3032.7	11.5664
p53-2225L	resistant	no	3596.8	11.8125
p53-2225L	resistant	no	3735	11.8669
p53-2225L	resistant	Pd1.CTLA4	2922.64	11.5131
p53-2225L	resistant	Pd1.CTLA4	2068.39	11.0143
p53-2225L	resistant	Pd1.CTLA4	1844.37	10.8489
p53-2225L	resistant	Pd1.CTLA4	3208.75	11.6478
p53-2225L	resistant	Pd1.CTLA4	2665.03	11.3799
p53-2225L	resistant	Pd1.CTLA4	2826.2	11.4647
p53-2225L	resistant	Pd1.CTLA4	2537.24	11.309
p53-2225L	resistant	Pd1.CTLA4	3145.17	11.6189
p53-2336R	resistant	Pretreatment	2561.2	11.3226
p53-2336R	resistant	Pretreatment	2814.86	11.4588
p53-2336R	resistant	Pretreatment	2644.9	11.369
p53-2336R	resistant	no	3169.64	11.6301
p53-2336R	resistant	no	3173.32	11.6318
p53-2336R	resistant	no	2782.2	11.442
p53-2336R	resistant	no	3182.31	11.6359
p53-2336R	resistant	no	2714.02	11.4062
p53-2336R	resistant	no	2733.86	11.4167
p53-2336R	resistant	no	2587.27	11.3372
p53-2336R	resistant	no	3419.41	11.7395
p53-2336R	resistant	Pd1.CTLA4	2583.16	11.3349
p53-2336R	resistant	Pd1.CTLA4	2057	11.0063
p53-2336R	resistant	Pd1.CTLA4	2740.8	11.4204
p53-2336R	resistant	Pd1.CTLA4	2634.82	11.3635
p53-2336R	resistant	Pd1.CTLA4	2835.8	11.4695
p53-2336R	resistant	Pd1.CTLA4	2727.7	11.4135
p53-2336R	resistant	Pd1.CTLA4	2786.75	11.4444
p53-2336R	resistant	Pd1.CTLA4	2987.15	11.5446
p53-2336R	resistant	Pd1.CTLA4	2357.81	11.2032
p53-2336R	resistant	Pd1.CTLA4	3587.02	11.8086
