# Supplementary material for: NAT10/ac4C/JunB facilitates TNBC malignant progression and immunosuppression by driving glycolysis addiction
Source: J Exp Clin Cancer Res. 2024 Oct 4;43:278. doi: 10.1186/s13046-024-03200-x (PMC11451012; doi:10.1186/s13046-024-03200-x)
Supplement: Supplementary file 6 — Supplementary Material 6: Supplementary Data 6. Sequence of primers and siRNA of NAT10 [file 13046_2024_3200_MOESM6_ESM.xlsx]

## Sheet: Sheet1
Spezies	Gene	ID	F	R
Mus musculus	NAT10	98956	ATGACCTGCTGTGCCTGGATTG	GCTGGAGGAAAACTTCAGAGGC	siNAT10#1	GGAATATGGTGGACTATCA
	ACTB	11461	ACTGCCGCATCCTCTTCCT	TCAACGTCACACTTCATGATGGA	siNAT10#2	GTACTCCAATATCTTTGTT
	IFNγ	15978	TCAAGTGGCATAGATGTGGAAGAA	TGGCTCTGCAGGATTTTCATG
	GM-CSF	12981	GGCCTTGGAAGCATGTAGAGG	GGAGAACTCGTTAGAGACGACTT	siJunB#1	ACGACTACAAACTCCTGAA
	IL12	16160	GTCCTCAGAAGCTAACCATCTCC	CCAGAGCCTATGACTCCATGTC	siJunB#2	GCCTCTCTCTACACGACTA
	TNFα	21926	CAGGCGGTGCCTATGTCTC	CGATCACCCCGAAGTTCAGTAG
	IL10	16153	CTTACTGACTGGCATGAGGATCA	GCAGCTCTAGGAGCATGTGG	siNat10#1	GCATTCGGGTATTCCAATA
	IL4	16189	GGTCTCAACCCCCAGCTAGT	GGTCTCAACCCCCAGCTAGT	siNat10#2	GGACCATGAACTCGCTTAA
	IL13	16163	TGAGCAACATCACACAAGACC	GGCCTTGCGGTTACAGAGG
Homo sapiens	NAT10	55226	GGATTGCCTCAACATCACTCGG	CGTTGGAGGAAAACTTCAGAGGC
	ACTB	60	GGGAAATCGTGCGTGACATT	GGAACCGCTCATTGCCAAT
	JunB	3726	ACGACTCATACACAGCTACGG	GCTCGGTTTCAGGAGTTTGTAGT
	JunB(ac4c)	3726	CGTCTCTCAAGCTCGCCTCTT	TGTAGGCGTCGTCGTGATCA
	LDHA	3939	ATGGCAACTCTAAAGGATCAGC	CCAACCCCAACAACTGTAATCT
	Jun	3725	TCCAAGTGCCGAAAAAGGAAG	CGAGTTCTGAGCTTTCAAGGT
	PGMA1	5223	GTGCAGAAGAGAGCGATCCG	CGGTTAGACCCCCATAGTGC
	PGK1	5230	TGGACGTTAAAGGGAAGCGG	GCTCATAAGGACTACCGACTTGG
	PFKP	5214	GCATGGGTATCTACGTGGGG	CTCTGCGATGTTTGAGCCTC
	HK1	3098	GCTCTCCGATGAAACTCTCATAG	GGACCTTACGAATGTTGGCAA
	IL12	3593	ACCCTGACCATCCAAGTCAAA	TTGGCCTCGCATCTTAGAAAG
	IL1β	3553	ATGATGGCTTATTACAGTGGCAA	GTCGGAGATTCGTAGCTGGA
	TNFα	7124	CCTCTCTCTAATCAGCCCTCTG	GAGGACCTGGGAGTAGATGAG
	IFNγ	3458	TCGGTAACTGACTTGAATGTCCA	TCGCTTCCCTGTTTTAGCTGC
	GM-CSF	1437	TCCTGAACCTGAGTAGAGACAC	TGCTGCTTGTAGTGGCTGG
	IL6	3569	ACTCACCTCTTCAGAACGAATTG	CCATCTTTGGAAGGTTCAGGTTG
	IL4	3565	CCAACTGCTTCCCCCTCTG	TCTGTTACGGTCAACTCGGTG
	IL10	3586	GACTTTAAGGGTTACCTGGGTTG	TCACATGCGCCTTGATGTCTG
	CCL22	6367	ATCGCCTACAGACTGCACTC	GACGGTAACGGACGTAATCAC
	Fizz1	57262	CCGTCCTCTTGCCTCCTTC	CTTTTGACACTAGCACACGAGA
